# Supplementary material for: Triazine Herbicides Risk Management Strategies on Environmental and Human Health Aspects Using In-Silico Methods
Source: Int J Mol Sci. 2023 Mar 16;24(6):5691. doi: 10.3390/ijms24065691 (PMC10052965; doi:10.3390/ijms24065691)
Supplement: Supplementary file 1 [file ijms-24-05691-s001.zip]

Archive with 1 entries (1 files):
- ijms-2257972-supplementary.pdf
